# Supplementary material for: Thermoplastic Starch Composites with Highly Exfoliated Nano-Clay Fillers and Excellent Barrier Properties
Source: Materials (Basel). 2026 Jan 15;19(2):347. doi: 10.3390/ma19020347 (PMC12842834; doi:10.3390/ma19020347)
Supplement: Supplementary file 1 [file materials-19-00347-s001.zip]

Archive with 1 entries (1 files):
- materials-4073653-supplementary.pdf
